# Supplementary material for: Trouble sleeping inside: a cross-sectional study of the prevalence and associated risk factors of insomnia in adult prison populations in England
Source: Sleep Med. 2017 Apr;32:129–36. doi: 10.1016/j.sleep.2016.12.018 (PMC5390769; doi:10.1016/j.sleep.2016.12.018)
Supplement: Supplementary file 1 [file mmc1.zip]

Archive with 4 entries (4 files):
- Dewa COI form.pdf
- Hassan COI form.pdf
- Senior COI form.pdf
- Shaw COI form.pdf
